# Supplementary material for: Impact of fosaprepitant in the prevention of nausea and emesis in head and neck cancer patients undergoing cisplatin-based chemoradiation: a pilot prospective study and a review of literature
Source: Radiol Med. 2024 Feb 14;129(3):457–66. doi: 10.1007/s11547-024-01757-3 (PMC10942929; doi:10.1007/s11547-024-01757-3)
Supplement: Supplementary file 1 — Supplementary file1 (XLS 93 KB) [file 11547_2024_1757_MOESM1_ESM.xls]

## Sheet: Supplementary material 1
Time point	PAIN IN THE MOUTH (HN43)				SWALLOWING (HN43)				PROBLEMS WITH TEETH (HN43)				DRY MOUTH AND STICKY SALIVA (HN43)				PROBLEMS WITH SENSES (HN43)				SOCIAL EATING (HN43)				PROBLEMS OPENING MOUTH (HN43)				WEIGHT LOSS (HN43)
	β coeff	lower 95%CI	upper 95%CI	p-value	β coeff	lower 95%CI	upper 95%CI	p-value	β coeff	lower 95%CI	upper 95%CI	p-value	β coeff	lower 95%CI	upper 95%CI	p-value	β coeff	lower 95%CI	upper 95%CI	p-value	β coeff	lower 95%CI	upper 95%CI	p-value	β coeff	lower 95%CI	upper 95%CI	p-value	β coeff	lower 95%CI	upper 95%CI	p-value
0	ref				ref				ref				ref				ref				ref				ref				ref
1	3.47	-4.87	11.81	0.414	3.13	-6.7	12.95	0.533	4.17	-1.5	9.83	0.149	44.44	31.39	57.5	<0.001	31.25	19.24	43.26	<0.001	18.4	7.67	29.14	0.001	8.33	1.9	14.77	0.011	12.5	3.62	21.38	0.006
2	17.01	8.68	25.35	<0.001	19.44	9.61	29.27	<0.001	6.02	0.35	11.7	0.037	60.42	47.36	73.47	<0.001	52.08	40.07	64.1	<0.001	31.25	20.52	41.98	<0.001	12.5	6.07	18.93	<0.001	22.22	13.34	31.1	<0.001

## Sheet: Supplementary material 2
Covariate	Values	No.	Pain in the mouth (HN43)				Swallowing (HN43)				Problems with teeth (HN43)				Dry Mouth and Sticky Saliva (HN43)				Problem with Senses (HN43)				Social Eating (HN43)				Problems opening Mouth (HN43)				Weight Loss (HN43)
			β coeff	lower 95%CI	upper 95%CI	p-value	β coeff	lower 95%CI	upper 95%CI	p-value	β coeff	lower 95%CI	upper 95%CI	p-value	β coeff	lower 95%CI	upper 95%CI	p-value	β coeff	lower 95%CI	upper 95%CI	p-value	β coeff	lower 95%CI	upper 95%CI	p-value	β coeff	lower 95%CI	upper 95%CI	p-value	β coeff	lower 95%CI	upper 95%CI	p-value
Sex	M	57	ref				ref				ref				ref				ref				ref				ref				ref
	F	15	-5.99	-27.06	15.07	0.577	-10.2	-31.4	11	0.345	-2.7	-22.3	17	0.791	-9.1	-26.1	8	0.297	-4.2	-19	10.6	0.577	-5.3	-21.5	10.9	0.521	-6	-23.3	11.4	0.501	-15	-33.7	3.7	0.117
Pack-year	0 py	18	ref				ref				ref				ref				ref				ref				ref				ref
	≤10 py	9	-6.02	-30.73	18.69	0.633	-10.6	-37.4	16.1	0.434	1.2	-26	28.5	0.929	2.8	-19	24.5	0.802	-3.7	-21.2	13.8	0.679	-14.4	-33.9	5.2	0.15	7.4	-13.9	28.7	0.496	11.1	-14.6	36.8	0.397
	>10-20 py	12	-31.48	-54.04	-8.92	0.006	-35.4	-59.8	-11	0.004	-7.1	-32	17.8	0.576	-19.9	-39.8	-0.03	0.05	-22.2	-38.2	-6.2	0.007	-26.9	-44.7	-9	0.003	-22.2	-41.7	-2.7	0.025	-16.7	-40.1	6.8	0.164
	>20 py	27	-20.83	-39.25	-2.41	0.027	-13.1	-33	6.8	0.196	9.5	-10.8	29.8	0.361	-9	-25.2	7.3	0.28	-16	-29.1	-3	0.016	-18.4	-32.9	-3.8	0.013	-2.5	-18.4	13.4	0.761	-4.9	-24.1	14.2	0.613
ECOG PS	0	51	ref				ref				ref				ref				ref				ref				ref				ref
	1	21	-18.46	-35.91	-1.02	0.038	-6.1	-25.3	13	0.529	-0.9	-18.4	16.7	0.923	1.1	-14.5	16.6	0.892	-5.6	-18.7	7.5	0.403	-10.1	-24.1	3.9	0.159	-9.8	-25	5.4	0.205	-12.7	-29.5	4.1	0.139
HPV / p16	neg	12	ref				ref				ref				ref				ref				ref				ref				ref
	pos	39	4.33	-18.98	27.6	0.0716	20.6	-2.4	43.6	0.079	-13.5	-35.1	8.2	0.222	1.5	-17.9	20.9	0.88	15.7	0.5	30.9	0.043	14.1	-2.6	30.8	0.099	-11.5	-30.9	7.8	0.242	1.1	-21.1	23.2	0.925
	unk / untested	21	-8.43	-34	17.1	0.0518	11.3	-13.9	36.5	0.38	-14.2	-37.9	9.6	0.242	-6.7	-28	14.5	0.534	4.2	-12.5	20.9	0.625	-0.4	-18.7	18	0.966	-11.9	-33.1	9.3	0.271	-5.2	-29.4	19.1	0.677
Stage	II	6	ref				ref				ref				ref				ref				ref				ref				ref
	III	21	-21.8	-50.3	6.7	0.133	-10.3	-43.6	23	0.544	-34.9	-61.6	-8.2	0.01	-9.5	-34.9	15.8	0.462	-4	-27.5	19.5	0.741	-29.6	-51.9	-7.3	0.009	-25.4	-50	-0.8	0.043	-42.1	-65.6	-18.5	<0.001
	IVa	36	-35.9	-63	8.7	0.01	-16.7	-48.4	15.1	0.303	-38.3	-63.7	-12.8	0.003	-21.8	-45.9	2.4	0.077	-6.5	-28.9	15.9	0.57	-31.3	-52.5	-10	0.004	-31.5	-54.9	-8	0.009	-48.1	-70.6	-25.7	<0.001
	IVb	9	-12	-44.5	20.4	0.467	-4.6	-42.6	33.3	0.811	-27.2	-57.6	3.2	0.08	-11.1	-40	17.8	0.451	-9.3	-36	17.5	0.497	-23.6	-49	1.8	0.068	-25.9	-54	2.1	0.07	-50	-76.8	-23.2	<0.001
Treatment	rtct	63	ref				ref				ref				ref				ref				ref				ref				ref
	chir + rtct	9	-1.2	-27.2	24.8	0.929	3.04	-23.4	29.5	0.822	33.2	13	53.3	0.001	-10.3	-31.3	10.7	0.335	-10.6	-28.4	7.2	0.244	3	-17	23	0.766	17.5	-2.9	37.8	0.093	8.5	-15.4	32.4	0.487
ct	100 mg/mq	27	ref				ref				ref				ref				ref				ref				ref				ref
	40 mg/mq	33	2.7	-15.6	21	0.773	10.9	-7.8	29.7	0.253	8.3	-2.4	19	0.131	1.7	-13.7	17	0.83	-0.2	-13.3	12.9	0.973	2.5	-11.5	16.5	0.73	-3.6	-15.7	8.6	0.562	3.1	-13.7	20	0.715
	100 + 40 mg/mq	3	12	-30.9	55	0.583	7.4	-36.6	51.4	0.741	80.7	55.5	105.8	<0.001	-1.9	-37.9	34.2	0.92	-1.2	-31.9	29.5	0.937	21.9	-10.9	54.8	0.191	46.9	18.4	75.4	0.001	28.4	-11.1	67.9	0.159
chemotherapy administration	three-weekly	39	ref				ref				ref				ref				ref				ref				ref				ref
	weekly	33	-0.8	-18.1	16.4	0.925	-14.8	-31.4	1.7	0.079	0.7	-15.3	16.8	0.929	1.7	-12.5	15.8	0.817	-2.8	-14.9	9.3	0.65	-2.7	-16	10.6	0.69	7.7	-6.3	21.7	0.28	-2.5	-18.5	13.5	0.76
weight loss	≤5 kg	36	ref				ref				ref				ref				ref				ref				ref				ref
	>5-<10 kg	21	2.6	-16.8	22.1	0.789	19.6	0.9	38.2	0.04	19.2	2.2	36.1	0.027	0.7	-15.4	16.8	0.929	5.1	-8.2	18.4	0.453	12.3	-2.2	26.9	0.096	-4.1	-19.3	11.1	0.596	20.4	4	36.7	0.014
	≥10 kg	15	-12	-33.8	9.7	0.278	-0.2	-21.1	20.7	0.986	7.2	-11.8	26.2	0.456	-8.8	-26.8	9.2	0.339	-9.4	-24.2	5.5	0.218	0	-16.3	16.2	0.996	-18.7	-35.7	-1.7	0.031	-1.9	-20.1	16.4	0.843
weight loss (%)	≤5 %	30	ref				ref				ref				ref				ref				ref				ref				ref
	>5-<10 %	21	-11	-31.3	9.3	0.288	11.7	-8.8	32.2	0.264	6.2	-10.8	23.2	0.475	-6.3	-23.1	10.4	0.458	2.9	-11.6	17.5	0.692	1.5	-14	17.1	0.849	-13.3	-29.6	3	0.109	14.8	-3.6	33.1	0.115
	≥10 %	21	-2.3	-22.6	18	0.827	9.3	-11.2	29.9	0.374	22.6	5.6	39.6	0.009	-7.1	-23.9	9.6	0.404	-1	-15.6	13.5	0.889	9	-6.5	24.6	0.254	-8.6	-24.9	7.7	0.302	6.8	-11.5	25.2	0.466
Charlson Comorbidity Index	continuous	72	-2.2	-8.5	4.1	0.485	5.5	-0.6	11.6	0.079	2.6	-3.2	8.4	0.378	0.4	-4.8	5.7	0.868	-0.8	-5.2	3.7	0.739	-0.3	-5.3	4.5	0.889	-2.7	-7.8	2.5	0.313	3.8	-1.9	9.5	0.192
Dose tot	continuous	72	-1.3	-7.2	4.7	0.675	-0.4	-6.5	5.7	0.89	-4.6	-9.8	0.7	0.088	0.4	-4.5	5.3	0.865	1.2	-3	5.4	0.569	-3.6	-8	0.8	0.106	-3	-7.8	1.9	0.228	1.4	-4.2	6.9	0.63
Chemotherapy Cycles	continuous	72	-0.9	-5.9	4.1	0.728	2.7	-2.3	7.7	0.287	0.7	-3.9	5.3	0.764	-0.5	-4.6	3.6	0.813	-0.7	-4.2	2.8	0.695	-0.4	-4.3	3.4	0.832	-2.6	-6.6	1.3	0.194	-0.7	-5.3	3.9	0.775
Dose intensity	continuous	72	-0.3	-1	0.4	0.444	-0.2	-0.9	0.5	0.609	-0.2	-0.9	0.4	0.478	-0.2	-0.8	0.3	0.412	-0.2	-0.7	0.3	0.524	-0.4	0.163	-0.9	0.2	-0.3	-0.9	0.3	0.263	-0.4	-1	0.3	0.243
Cumulative Dose	continuous	72	-0.01	-0.1	0.1	0.913	-0.1	-0.2	0.1	0.34	-0.1	-0.2	0.1	0.353	0	-0.1	0.1	0.808	0	-0.1	0.1	0.948	-0.1	-0.1	0	0.311	0	-0.1	0.1	0.912	-0.1	-0.2	0.1	0.389
